# Supplementary material for: Antisera-Neutralizing Capacity of a Highly Evolved Type 2 Vaccine-Derived Poliovirus from an Immunodeficient Patient
Source: Viruses. 2024 Nov 12;16(11):1761. doi: 10.3390/v16111761 (PMC11598955; doi:10.3390/v16111761)
Supplement: Supplementary file 1 [file viruses-16-01761-s001.zip]

Archive with 1 entries (1 files):
- viruses-3245760-supplementary.pdf
